# Supplementary material for: Evaluating EHR-Integrated Digital Technologies for Medication-Related Outcomes and Health Equity in Hospitalised Adults: A Scoping Review
Source: J Med Syst. 2024 Aug 23;48(1):79. doi: 10.1007/s10916-024-02097-5 (PMC11341601; doi:10.1007/s10916-024-02097-5)
Supplement: Supplementary file 1 — Supplementary file1 (XLSX 107 KB) [file 10916_2024_2097_MOESM1_ESM.xlsx]

## Sheet: Sheet1
The Evaluation of EHR-Digital Technology Use in Enhancing Medication Management for Hospitalised Adults: A Scoping Review
Journal of Medical Systems
Sreyon Murthi1 Dr Nataly Martini1 Dr Nazanin Falconer2Associate Professor Dr. Shane Scahill1
1. University of Auckland, School of Pharmacy, Auckland, New Zealand
2. University of Queensland, School of Pharmacy, Brisbane, Australia
ORCID:
Sreyon Murthi - 0000-0002-7419-7083
Dr. Nataly Martini – 0000-0002-9900-8883
Dr. Nazanin Falconer –
Dr. Shane Scahill - 0000-0001-5350-696X
Corresponding Author:
Sreyon Murthi
The University of Auckland
School of Pharmacy, Faculty of Medical & Health Sciences
Auckland, New Zealand
Email: sreyon.murthi@auckland.ac.nz

## Sheet: Databases - search strategy
		CONCEPT 1			CONCEPT 2			CONCEPT 3			CONCEPT 4
		Medication harm		AND	eMMs		AND	Digital tools		AND	Health inequity		Limits/Filters Applied	Search Notes
Databases:
Medline via OVID		Search Terms		AND	Search Terms		AND	Search Terms		AND	Search Terms
		"Drug-Related Side Effects and Adverse Reactions"/			Electronic Prescribing/			((risk or trigger or alert* or detect* or automated or surveillance or digital) and (algorithm or tool or AI)).mp. [mp=title, book title, abstract, original title, name of substance word, subject heading word, floating sub-heading word, keyword heading word, organism supplementary concept word, protocol supplementary concept word, rare disease supplementary concept word, unique identifier, synony…			(indigenous or equit* or inequit* or disparity or disparit* or inequalit* or Maori or Maaori or Pacific* or Pasifika or Pasefika).mp. [mp=title, book title, abstract, original title, name of substance word, subject heading word, floating sub-heading word, keyword heading word, organism supplementary concept word, protocol supplementary concept word, rare disease supplementary concept word, unique…		Publication Date: 1946-Present
		OR			OR						OR
		medication errors/ or near miss, healthcare/			(electronic medic* management system* or eMMS or electronic prescribing or electronic prescription* or e-prescribing or e-prescription* or ePAS or ePS or medical order entry or computeri?ed order entry or computeri?ed drug order or computeri?ed drug entry).mp. [mp=title, book title, abstract, original title, name of substance word, subject heading word, floating sub-heading word, keyword heading …						Health inequities/
		OR			OR						OR
		(((medication or medicine* or drug*) adj2 (harm* or side effect* or event* or reaction* or problem*)) or adverse event*).mp. [mp=title, book title, abstract, original title, name of substance word, subject heading word, floating sub-heading word, keyword heading word, organism supplementary concept word, protocol supplementary concept word, rare disease supplementary concept word, unique identifi…			Electronic Health Records/						Healthcare disparities/
		OR			OR						OR
					(electronic health record* or computeri?ed health record* or clinical decision support system*).mp. [mp=title, book title, abstract, original title, name of substance word, subject heading word, floating sub-heading word, keyword heading word, organism supplementary concept word, protocol supplementary concept word, rare disease supplementary concept word, unique identifier, synonyms]						Health status disparities/
											OR
											Health services accessibility/
EMBASE		"Drug-Related Side Effects and Adverse Reactions"/		AND	Medical Records Systems, Computerized/ or Medical Order Entry Systems/		AND	((risk or trigger or alert* or detect* or automated or surveillance or digital) and (algorithm or tool or AI)).mp. [mp=title, abstract, heading word, drug trade name, original title, device manufacturer, drug manufacturer, device trade name, keyword heading word, floating subheading word, candidate term word]		AND	(indigenous or equit* or inequit* or disparity or disparit* or inequalit* or Maori or Maaori or Pacific* or Pasifika or Pasefika).mp. [mp=title, abstract, heading word, drug trade name, original title, device manufacturer, drug manufacturer, device trade name, keyword heading word, floating subheading word, candidate term word]		Publication Date: 1980 - Present
		OR			OR						OR
		medication errors/ or near miss, healthcare/			Electronic Prescribing/						Health inequities/
		OR			OR						OR
		(((medication or medicine* or drug*) adj2 (harm* or side effect* or event* or reaction* or problem*)) or adverse event*).mp. [mp=title, abstract, heading word, drug trade name, original title, device manufacturer, drug manufacturer, device trade name, keyword heading word, floating subheading word, candidate term word]			(electronic medic* management system* or eMMS or electronic prescribing or electronic prescription* or e-prescribing or e-prescription* or ePAS or ePS or medical order entry or computeri?ed order entry or computeri?ed drug order or computeri?ed drug entry).mp. [mp=title, abstract, heading word, drug trade name, original title, device manufacturer, drug manufacturer, device trade name, keyword hea…						Healthcare disparities/
					OR						OR
					Electronic Health Records						Health status disparities/
					OR						OR
					(electronic health record* or computeri?ed health record* or clinical decision support system*).mp. [mp=title, abstract, heading word, drug trade name, original title, device manufacturer, drug manufacturer, device trade name, keyword heading word, floating subheading word, candidate term word]						Health services accessibility/
CINAHL PLUS		(((MH "Medication Errors") OR (MH "Inappropriate Prescribing")) OR ((((medication OR medicine* OR drug*) N2 (harm* OR "side effect*" OR event* OR reaction* OR problem*)) OR (adverse AND event*))))		AND	(((MH "Electronic Order Entry") OR (MH "Electronic Health Records") OR (MH "Medication Systems") OR (MH "Decision Support Systems, Clinical") OR (MH "Medical Orders") OR (MH "Patient Record Systems")) OR (("electronic medic* management system*") OR ALL= AND ("eMMS") OR ALL= AND ("electronic prescribing") OR ALL= AND ("electronic prescription*") OR ALL= AND ("e-prescribing") OR ALL= AND ("e-prescr…		AND	((risk OR trigger OR alert* OR detect* OR automated OR surveillance OR digital) AND ALL= AND ("algorithm") OR ALL= AND ("tool") OR ALL= AND ("AI"))		AND	TX ("indigenous") OR ALL=("equity") OR ALL=("inequity") OR ALL=("disparity") OR ALL=("disparities") OR ALL=("Maori") OR ALL=("Maaori") OR ALL=("Pacific") OR ALL=("Pasifika") OR ALL=("Pasefika") OR ALL=("health inequities") OR ALL=("healthcare disparities") OR ALL=("health status disparities") OR ALL=("health service accessibility")		Publication Date: 1937 - Present, Publication Types: Full text, exclude review articles
Web of Science		TS=((((medication or medicine* or drug*) NEAR2 (harm* or "side effect*" or event* or reaction* or problem*)) or "adverse event*"))		AND	TS=("electronic medic* management system*") OR TS=("eMMS") OR TS=("electronic prescribing") OR TS=("electronic prescription*") OR TS=("e-prescribing") OR TS=("e-prescription*") OR TS=("ePAS") OR TS=("ePS") OR TS=("medical order entry") OR TS=("computeri?ed order entry") OR TS=("computeri?ed drug order") OR TS=("computeri?ed drug entry")		AND	((TS=((Risk* OR trigger* OR alert* OR detect* OR automated OR surveillance OR digital))) AND TS=(algorithm* OR tool* OR AI))			TS=("indigenous") OR TS=("equity") OR TS=("inequity") OR TS=("disparity") OR TS=("disparities") OR TS=("Maori") OR TS=("Maaori") OR TS=("Pacific") OR TS=("Pasifika") OR TS=("Pasefika") OR TS=("health inequities") OR TS=("healthcare disparities") OR TS=("health status disparities") OR TS=("health service accessibility")		Publication Date: 1990 - Present, exclude review articles	WoS does not have subject headings search keywords
					OR
					TS=("electronic health record*") OR TS=("computeri?ed health record*") OR TS=("clinical decision support system*")
